# Supplementary material for: Minor Allele Frequency Filtering Can Strongly Bias Uniqueness Estimates Within and Across Species
Source: Ecol Evol. 2026 Mar 24;16(3):e73314. doi: 10.1002/ece3.73314 (PMC13093744; doi:10.1002/ece3.73314)
Supplement: Supplementary file 2 — Table S2: Comparison of replicate normalized uniqueness estimates with or without minor allele frequency (MAF) filtering for each 0.5‐degree grid in Leptobrachium boringii . n = 10 for each variable. P values > 0.05 were marked by gray background. U: Mann–Whitney U test. [file ECE3-16-e73314-s001.xlsx]

## Sheet: Sheet1
Table S2. Comparison of replicate normalized uniqueness estimates with or without minor allele frequency (MAF) filtering for each 0.5-degree grid in Leptobrachium boringii. n = 10 for each variable. P values larger than 0.05 were marked by gray background. U: Mann-Whitney U test.
Read depth	Spacing filtering	Distance method	Grid center	Mean (no MAF filtering)	Minimum MAF 1%				Minimum MAF 2%				Minimum MAF 5%				Minimum MAF 10%
					Mean	Test	P		Mean	Test	P		Mean	Test	P		Mean	Test	P
≥6	>10 kb	Euclidean	E102.75, N30.25	0.3289	0.33107	Unpaired t	0.758863		0.37473	Unpaired t	<0.000001		0.48192	Unpaired t	<0.000001		0.64488	Unpaired t	<0.000001
			E106.25, N24.25	1	0.99988	U	0.36812		0.99863	U	0.168078		0.99735	U	0.014931		0.98672	Welch's t	<0.000001
			E106.25, N24.75	0.97547	0.9818	Unpaired t	0.325263		0.98197	Unpaired t	0.294225		0.99805	U	0.000297		1	Welch's t	0.000302
			E110.75, N30.25	0.0943	0.10302	Unpaired t	0.290439		0.14263	Unpaired t	<0.000001		0.21458	Unpaired t	<0.000001		0.23901	Unpaired t	<0.000001
			E103.25, N29.75	0.3269	0.33247	Unpaired t	0.353599		0.37317	Unpaired t	<0.000001		0.4737	Unpaired t	<0.000001		0.64347	Unpaired t	<0.000001
			E108.75, N27.75	0.04796	0.02494	Unpaired t	0.000332		0.013	Unpaired t	2e-06		0.0244	Unpaired t	0.000156		0.0258	Welch's t	0.000188
			E110.25, N29.75	0.0405	0.04726	Unpaired t	0.430193		0.07882	Unpaired t	4e-06		0.13558	Unpaired t	<0.000001		0.15866	Unpaired t	<0.000001
			E104.75, N27.75	0.03444	0.03827	Unpaired t	0.481412		0.05161	Unpaired t	0.009574		0.04901	Unpaired t	0.014389		0.03815	Unpaired t	0.427052
			E108.75, N29.25	0.0731	0.08647	Unpaired t	0.072133		0.12221	Unpaired t	1.7e-05		0.16472	Unpaired t	<0.000001		0.18568	Welch's t	<0.000001
			E103.75, N27.75	0.07141	0.0905	Unpaired t	0.065344		0.11617	Unpaired t	4.7e-05		0.1091	Welch's t	0.000727		0.07454	U	0.623176
			E105.75, N28.25	0.01859	0.00322	U	0.002943		0.00319	U	0.00493		0.00338	U	0.003363		0.00036	U	0.000566
			E103.25, N30.75	0.34923	0.34798	Unpaired t	0.835939		0.39276	Unpaired t	8e-06		0.49485	Unpaired t	<0.000001		0.66021	Unpaired t	<0.000001
			E104.25, N27.75	0.01334	0.00586	U	0.283493		0.01016	Unpaired t	0.546403		0.02876	Unpaired t	0.009442		0.01282	Welch's t	0.913455
			E109.25, N30.25	0.15886	0.16019	Unpaired t	0.892103		0.1881	Unpaired t	0.004189		0.22323	Unpaired t	<0.000001		0.23442	Welch's t	2e-06
			E103.75, N28.75	0.06167	0.05323	Unpaired t	0.179919		0.04874	Unpaired t	0.040448		0.03332	Welch's t	0.000148		0.04553	Welch's t	0.009003
			E107.25, N28.25	0.06182	0.03421	Unpaired t	0.00067		0.01991	Unpaired t	1.4e-05		0.00314	U	0.000149		0.00503	Welch's t	4e-06
			E103.25, N29.25	0.25834	0.26031	Unpaired t	0.832046		0.28902	Unpaired t	0.001611		0.39165	Unpaired t	<0.000001		0.54932	Unpaired t	<0.000001
			E109.75, N29.75	0.00719	0.01543	U	0.113343		0.04196	U	0.000368		0.11559	U	0.000149		0.14434	U	0.000149
		Hamming	E102.75, N30.25	0.23374	0.25074	Unpaired t	0.036336		0.30581	Unpaired t	<0.000001		0.45129	Welch's t	<0.000001		0.66068	Unpaired t	<0.000001
			E106.25, N24.25	1	1	n/a	n/a		0.99992	U	0.36812		0.99931	U	0.36812		0.98919	Welch's t	4e-06
			E106.25, N24.75	0.94517	0.96319	Unpaired t	0.026325		0.97051	Unpaired t	0.004286		0.99179	Welch's t	2e-06		1	Welch's t	1e-06
			E110.75, N30.25	0.04425	0.06134	Unpaired t	0.039863		0.11024	Unpaired t	<0.000001		0.19559	Unpaired t	<0.000001		0.21775	Unpaired t	<0.000001
			E103.25, N29.75	0.23668	0.25563	Unpaired t	0.008015		0.30982	Unpaired t	<0.000001		0.44571	Unpaired t	<0.000001		0.66414	Unpaired t	<0.000001
			E108.75, N27.75	0.09227	0.05925	Unpaired t	1.6e-05		0.04053	Unpaired t	<0.000001		0.05263	Unpaired t	<0.000001		0.04835	Unpaired t	<0.000001
			E110.25, N29.75	0.04726	0.0673	Unpaired t	0.064915		0.09921	Welch's t	3.8e-05		0.1704	Welch's t	<0.000001		0.18599	Welch's t	<0.000001
			E104.75, N27.75	0.01177	0.02256	U	0.069537		0.03943	U	0.001008		0.04197	U	0.000769		0.02342	U	0.009108
			E108.75, N29.25	0.04724	0.07194	Unpaired t	0.016649		0.10953	Unpaired t	5e-06		0.16147	Welch's t	<0.000001		0.18654	Welch's t	<0.000001
			E103.75, N27.75	0.011	0.0424	Unpaired t	4.2e-05		0.07051	Unpaired t	<0.000001		0.07527	Unpaired t	<0.000001		0.039	Welch's t	2e-06
			E105.75, N28.25	0.02376	0.00631	U	0.002169		0.00469	U	0.001293		0.01304	Unpaired t	0.014514		0.00816	Welch's t	0.001278
			E103.25, N30.75	0.25096	0.2635	Unpaired t	0.057565		0.32024	Unpaired t	<0.000001		0.45902	Unpaired t	<0.000001		0.67485	Unpaired t	<0.000001
			E104.25, N27.75	0.01427	0.0026	U	0.190985		0.01387	U	0.620536		0.03967	U	0.003485		0.01625	U	0.382878
			E109.25, N30.25	0.08696	0.09895	U	0.384673		0.12934	Unpaired t	6.6e-05		0.1811	Unpaired t	<0.000001		0.19488	Unpaired t	<0.000001
			E103.75, N28.75	0.01997	0.01368	U	0.622653		0.00431	U	0.046422		0.00113	U	0.017217		0.00663	U	0.343978
			E107.25, N28.25	0.07098	0.03459	Welch's t	0.000459		0.01417	Welch's t	7e-06		0.00499	U	0.000173		0.0007	U	8.7e-05
			E103.25, N29.25	0.16762	0.17799	Unpaired t	0.310986		0.21628	Unpaired t	6.3e-05		0.35077	Welch's t	<0.000001		0.54269	Unpaired t	<0.000001
			E109.75, N29.75	0.02489	0.04265	Unpaired t	0.063904		0.07704	Unpaired t	4e-06		0.163	Unpaired t	<0.000001		0.18807	Welch's t	<0.000001
	>50 kb	Euclidean	E102.75, N30.25	0.32298	0.34235	Unpaired t	0.060347		0.3784	Unpaired t	4e-06		0.4795	Unpaired t	<0.000001		0.6335	Unpaired t	<0.000001
			E106.25, N24.25	1	1	n/a	n/a		1	n/a	n/a		0.99697	U	0.002213		0.98577	Welch's t	3e-06
			E106.25, N24.75	0.97255	0.97614	Unpaired t	0.604712		0.9825	U	0.185877		0.99886	U	0.00018		1	Welch's t	0.000814
			E110.75, N30.25	0.09461	0.10946	Unpaired t	0.042132		0.14894	Unpaired t	1e-06		0.2203	Unpaired t	<0.000001		0.23657	Unpaired t	<0.000001
			E103.25, N29.75	0.31316	0.33074	Unpaired t	0.035723		0.37612	Unpaired t	<0.000001		0.46292	Unpaired t	<0.000001		0.63029	Unpaired t	<0.000001
			E108.75, N27.75	0.04681	0.03032	Unpaired t	0.005288		0.01654	Unpaired t	3e-06		0.02322	Unpaired t	6.7e-05		0.02621	U	0.002202
			E110.25, N29.75	0.03946	0.05458	Unpaired t	0.020539		0.08317	Unpaired t	<0.000001		0.14172	Unpaired t	<0.000001		0.15634	Unpaired t	<0.000001
			E104.75, N27.75	0.03903	0.04299	Unpaired t	0.623178		0.05125	Unpaired t	0.135074		0.04982	Unpaired t	0.167851		0.03979	Welch's t	0.918385
			E108.75, N29.25	0.0762	0.07819	Unpaired t	0.784052		0.11851	Unpaired t	1.6e-05		0.16832	U	0.000183		0.18586	Welch's t	<0.000001
			E103.75, N27.75	0.0847	0.08853	Unpaired t	0.585498		0.11646	Unpaired t	0.000456		0.10945	Unpaired t	0.003268		0.07623	Welch's t	0.223279
			E105.75, N28.25	0.01991	0.00806	U	0.107669		0.00511	U	0.043545		0.00478	U	0.062026		0.00072	U	0.001364
			E103.25, N30.75	0.33912	0.36062	Unpaired t	0.054975		0.39442	Unpaired t	3e-06		0.48737	Unpaired t	<0.000001		0.65039	Unpaired t	<0.000001
			E104.25, N27.75	0.01382	0.00489	U	0.118291		0.00638	U	0.21929		0.03001	Unpaired t	0.002592		0.00819	Welch's t	0.230529
			E109.25, N30.25	0.15348	0.16692	Unpaired t	0.046096		0.19221	U	0.00044		0.22025	Unpaired t	<0.000001		0.22252	Unpaired t	<0.000001
			E103.75, N28.75	0.05904	0.05805	Welch's t	0.915206		0.03872	Unpaired t	0.047358		0.02885	Welch's t	0.005912		0.04247	Welch's t	0.084384
			E107.25, N28.25	0.06431	0.03823	U	0.009108		0.01684	U	0.000183		0.0013	U	0.000149		0.00387	U	0.000179
			E103.25, N29.25	0.23925	0.26505	Unpaired t	0.02575		0.29353	Unpaired t	2.2e-05		0.38377	Unpaired t	<0.000001		0.54182	Unpaired t	<0.000001
			E109.75, N29.75	0.00739	0.01347	U	0.043545		0.04913	U	0.000297		0.11606	U	0.000163		0.14391	U	0.000163
		Hamming	E102.75, N30.25	0.22992	0.26368	Unpaired t	0.002093		0.31336	Unpaired t	<0.000001		0.45117	Unpaired t	<0.000001		0.64657	Unpaired t	<0.000001
			E106.25, N24.25	1	1	n/a	n/a		1	n/a	n/a		0.99953	U	0.36812		0.98783	U	6.4e-05
			E106.25, N24.75	0.93996	0.96131	Unpaired t	0.022455		0.97257	Unpaired t	0.000824		0.99268	Welch's t	1.7e-05		1	Welch's t	9e-06
			E110.75, N30.25	0.04289	0.06692	Unpaired t	0.001293		0.1232	Unpaired t	<0.000001		0.20551	Unpaired t	<0.000001		0.21711	Unpaired t	<0.000001
			E103.25, N29.75	0.2262	0.25604	Unpaired t	8.6e-05		0.31695	Unpaired t	<0.000001		0.43615	Unpaired t	<0.000001		0.64869	Unpaired t	<0.000001
			E108.75, N27.75	0.09023	0.06604	U	0.002827		0.05182	Unpaired t	<0.000001		0.05439	Welch's t	2e-06		0.05143	Unpaired t	<0.000001
			E110.25, N29.75	0.05235	0.07358	Unpaired t	0.000957		0.10973	Unpaired t	<0.000001		0.17933	U	0.000183		0.18476	Unpaired t	<0.000001
			E104.75, N27.75	0.01675	0.02682	Unpaired t	0.085201		0.0435	Unpaired t	0.000325		0.0445	Welch's t	5.9e-05		0.02686	Welch's t	0.054559
			E108.75, N29.25	0.05472	0.06326	Unpaired t	0.248424		0.11214	Unpaired t	2e-06		0.16804	Welch's t	<0.000001		0.19012	Unpaired t	<0.000001
			E103.75, N27.75	0.02531	0.04079	Unpaired t	0.002746		0.07556	Unpaired t	<0.000001		0.07685	Unpaired t	<0.000001		0.04424	Unpaired t	0.000172
			E105.75, N28.25	0.02446	0.01081	U	0.062026		0.01197	Unpaired t	0.046375		0.01758	Unpaired t	0.257381		0.01123	Unpaired t	0.029067
			E103.25, N30.75	0.24261	0.27721	Unpaired t	0.002686		0.32511	U	0.000183		0.45247	Unpaired t	<0.000001		0.66291	Unpaired t	<0.000001
			E104.25, N27.75	0.01671	0.00327	U	0.026025		0.01553	Unpaired t	0.868199		0.043	Unpaired t	0.000296		0.0137	Unpaired t	0.604925
			E109.25, N30.25	0.08355	0.10623	Unpaired t	0.004657		0.14037	Unpaired t	<0.000001		0.18212	Unpaired t	<0.000001		0.18603	Unpaired t	<0.000001
			E103.75, N28.75	0.02126	0.01863	Unpaired t	0.703826		0.00304	U	0.010003		0.00251	U	0.015816		0.00614	Welch's t	0.029203
			E107.25, N28.25	0.07608	0.03671	Unpaired t	7.3e-05		0.01641	Unpaired t	<0.000001		0.00418	U	0.000149		0.00059	U	8.7e-05
			E103.25, N29.25	0.15172	0.1828	Unpaired t	0.003725		0.22386	Unpaired t	<0.000001		0.34404	Unpaired t	<0.000001		0.53347	Unpaired t	<0.000001
			E109.75, N29.75	0.02577	0.04268	Welch's t	0.034175		0.08884	Unpaired t	<0.000001		0.16685	Welch's t	<0.000001		0.18915	Unpaired t	<0.000001
	>300 kb	Euclidean	E102.75, N30.25	0.29258	0.31647	Unpaired t	0.039875		0.33544	Unpaired t	0.001392		0.45186	Unpaired t	<0.000001		0.60727	Unpaired t	<0.000001
			E106.25, N24.25	1	1	n/a	n/a		1	n/a	n/a		0.99869	U	0.077872		0.98606	Welch's t	8.8e-05
			E106.25, N24.75	0.95771	0.96159	Unpaired t	0.691004		0.97176	Unpaired t	0.119606		0.99435	Unpaired t	0.000233		0.99983	U	8.7e-05
			E110.75, N30.25	0.12105	0.13751	Unpaired t	0.180912		0.16401	Unpaired t	0.001116		0.21895	Unpaired t	<0.000001		0.24936	Welch's t	<0.000001
			E103.25, N29.75	0.30092	0.32725	Unpaired t	0.074763		0.35709	Unpaired t	0.000162		0.46234	U	0.000183		0.62138	Unpaired t	<0.000001
			E108.75, N27.75	0.0407	0.03084	Unpaired t	0.1591		0.01826	Unpaired t	0.006313		0.02336	Unpaired t	0.009854		0.03272	U	0.045155
			E110.25, N29.75	0.04941	0.07269	Unpaired t	0.016425		0.09369	Unpaired t	0.000229		0.14186	Unpaired t	<0.000001		0.16748	Welch's t	<0.000001
			E104.75, N27.75	0.0289	0.05644	Unpaired t	0.007422		0.04629	Unpaired t	0.027575		0.03975	Welch's t	0.099229		0.03415	Welch's t	0.394039
			E108.75, N29.25	0.07199	0.08872	Unpaired t	0.090831		0.11198	Unpaired t	0.000643		0.16398	Unpaired t	<0.000001		0.18272	Welch's t	<0.000001
			E103.75, N27.75	0.09636	0.10638	Unpaired t	0.315424		0.11351	Welch's t	0.041649		0.1122	Welch's t	0.049226		0.07514	Welch's t	0.011769
			E105.75, N28.25	0.02139	0.02444	U	0.272314		0.01479	U	0.969621		0.00066	U	0.014647		0.00107	U	0.010478
			E103.25, N30.75	0.31459	0.35189	Unpaired t	0.00405		0.38072	Unpaired t	1.3e-05		0.4734	Welch's t	<0.000001		0.63352	Unpaired t	<0.000001
			E104.25, N27.75	0.01876	0.00285	U	0.054893		0.00918	U	0.500535		0.03167	U	0.025194		0.00996	U	0.969621
			E109.25, N30.25	0.15635	0.16308	Unpaired t	0.571201		0.18678	Unpaired t	0.005591		0.2089	Welch's t	6.3e-05		0.21911	Welch's t	1.5e-05
			E103.75, N28.75	0.04362	0.05628	Unpaired t	0.101393		0.05015	Unpaired t	0.375528		0.01602	Unpaired t	0.000223		0.0388	Welch's t	0.412757
			E107.25, N28.25	0.06526	0.05358	Unpaired t	0.187663		0.02037	Unpaired t	7.8e-05		0.01496	Welch's t	4.3e-05		0.01508	Welch's t	5.2e-05
			E103.25, N29.25	0.22837	0.2587	Unpaired t	0.027642		0.27459	Unpaired t	0.000918		0.37769	Unpaired t	<0.000001		0.53598	Unpaired t	<0.000001
			E109.75, N29.75	0.00865	0.02621	Unpaired t	0.008521		0.04915	Unpaired t	7e-06		0.11216	Unpaired t	<0.000001		0.14473	Unpaired t	<0.000001
		Hamming	E102.75, N30.25	0.20288	0.24052	Welch's t	0.001118		0.26511	Unpaired t	7e-06		0.42705	Unpaired t	<0.000001		0.61534	Unpaired t	<0.000001
			E106.25, N24.25	1	1	n/a	n/a		1	n/a	n/a		1	n/a	n/a		0.98901	Welch's t	0.000347
			E106.25, N24.75	0.93133	0.94719	Unpaired t	0.152678		0.95961	Unpaired t	0.008013		0.98814	Unpaired t	5e-06		0.99918	U	8.7e-05
			E110.75, N30.25	0.06775	0.09131	Unpaired t	0.037206		0.12292	Unpaired t	1.5e-05		0.20834	Unpaired t	<0.000001		0.22475	Welch's t	<0.000001
			E103.25, N29.75	0.22045	0.25232	Unpaired t	0.016974		0.28942	Unpaired t	3e-06		0.44033	Unpaired t	<0.000001		0.63639	Unpaired t	<0.000001
			E108.75, N27.75	0.08826	0.06299	U	0.004586		0.04434	U	0.000246		0.06464	U	0.004586		0.05165	U	0.00044
			E110.25, N29.75	0.06632	0.08891	Unpaired t	0.025123		0.11222	Unpaired t	0.00019		0.18495	Unpaired t	<0.000001		0.18911	U	0.000183
			E104.75, N27.75	0.01379	0.04519	U	0.003363		0.03097	U	0.024643		0.04436	U	0.001207		0.01865	U	0.269406
			E108.75, N29.25	0.0617	0.07186	U	0.623176		0.09413	U	0.000583		0.17211	U	0.000183		0.18238	U	0.000183
			E103.75, N27.75	0.04036	0.05456	Unpaired t	0.095227		0.06694	Unpaired t	0.000563		0.08822	Unpaired t	<0.000001		0.03901	Unpaired t	0.807873
			E105.75, N28.25	0.03042	0.02481	Unpaired t	0.454798		0.01105	U	0.037348		0.02341	Welch's t	0.314942		0.00807	U	0.002488
			E103.25, N30.75	0.22741	0.27255	Unpaired t	0.00023		0.30889	Unpaired t	<0.000001		0.44623	Unpaired t	<0.000001		0.64302	Unpaired t	<0.000001
			E104.25, N27.75	0.02655	0.00097	U	0.000121		0.0138	U	0.120665		0.05571	Unpaired t	0.000186		0.01266	Unpaired t	0.054472
			E109.25, N30.25	0.09258	0.10413	Unpaired t	0.311981		0.12614	Unpaired t	0.000497		0.17906	Unpaired t	<0.000001		0.17993	Unpaired t	<0.000001
			E103.75, N28.75	0.01008	0.01726	Unpaired t	0.207346		0.00877	U	0.818229		0	Welch's t	0.012824		0.00178	U	0.043464
			E107.25, N28.25	0.08014	0.05006	Unpaired t	0.005671		0.01204	U	0.000245		0.02575	Unpaired t	8e-06		0.00727	Welch's t	8e-06
			E103.25, N29.25	0.14994	0.18274	Unpaired t	0.011954		0.20393	Unpaired t	0.000178		0.3453	Unpaired t	<0.000001		0.5299	Unpaired t	<0.000001
			E109.75, N29.75	0.02961	0.05233	Unpaired t	0.00575		0.07833	Unpaired t	2e-06		0.16727	Unpaired t	<0.000001		0.18296	Welch's t	<0.000001
≥10	>50 kb	Euclidean	E102.75, N30.25	0.26917									0.39482	U	0.002202
			E106.25, N24.25	0.98355									0.98058	U	0.907768
			E106.25, N24.75	0.98586									0.99103	U	0.964626
			E110.75, N30.25	0.25199									0.32748	U	0.003611
			E103.25, N29.75	0.24159									0.36908	Unpaired t	0.000109
			E108.75, N27.75	0.11692									0.01975	U	0.000437
			E110.25, N29.75	0.12787									0.17845	Welch's t	0.044268
			E104.75, N27.75	0.0874									0.08361	Unpaired t	0.858076
			E108.75, N29.25	0.15197									0.17881	Unpaired t	0.212511
			E103.75, N27.75	0.15036									0.11579	Unpaired t	0.207479
			E105.75, N28.25	0.0326									0.01255	U	0.662917
			E103.25, N30.75	0.30428									0.42908	Unpaired t	0.000137
			E104.25, N27.75	0.07194									0.04914	Unpaired t	0.212301
			E109.25, N30.25	0.23637									0.22069	Unpaired t	0.281015
			E103.75, N28.75	0.16882									0.10454	Unpaired t	0.002213
			E107.25, N28.25	0.13477									0.02079	Welch's t	0.002039
			E103.25, N29.25	0.23703									0.32541	Unpaired t	0.024761
			E109.75, N29.75	0.06015									0.12935	Unpaired t	0.000866
		Hamming	E102.75, N30.25	0.18591									0.36236	U	0.001315
			E106.25, N24.25	0.9843									0.98168	U	0.599585
			E106.25, N24.75	0.98182									0.98766	U	0.599585
			E110.75, N30.25	0.19165									0.30471	U	0.002202
			E103.25, N29.75	0.16496									0.33489	Unpaired t	7e-06
			E108.75, N27.75	0.16357									0.03785	Unpaired t	0.000106
			E110.25, N29.75	0.12163									0.20449	Welch's t	0.009744
			E104.75, N27.75	0.06358									0.06725	Welch's t	0.853601
			E108.75, N29.25	0.13141									0.17517	Welch's t	0.087381
			E103.75, N27.75	0.07551									0.06887	Unpaired t	0.746253
			E105.75, N28.25	0.0405									0.01843	U	0.562405
			E103.25, N30.75	0.2101									0.38874	Unpaired t	1e-06
			E104.25, N27.75	0.04485									0.03829	Unpaired t	0.668825
			E109.25, N30.25	0.15379									0.16301	Welch's t	0.6198
			E103.75, N28.75	0.09876									0.043	Unpaired t	0.014471
			E107.25, N28.25	0.14571									0.01952	U	0.000173
			E103.25, N29.25	0.16025									0.28259	Welch's t	0.006625
			E109.75, N29.75	0.07374									0.19268	Unpaired t	1.8e-05
