# Supplementary material for: Minor Allele Frequency Filtering Can Strongly Bias Uniqueness Estimates Within and Across Species
Source: Ecol Evol. 2026 Mar 24;16(3):e73314. doi: 10.1002/ece3.73314 (PMC13093744; doi:10.1002/ece3.73314)
Supplement: Supplementary file 3 — Table S3: Comparison of replicate normalized uniqueness estimates with or without minor allele frequency (MAF) filtering for each 0.5‐degree grid in Quasipaa boulengeri . n = 10 for each variable. P values > 0.05 were marked by gray background. U: Mann–Whitney U test. [file ECE3-16-e73314-s003.xlsx]

## Sheet: Sheet1
Table S3. Comparison of replicate normalized uniqueness estimates with or without minor allele frequency (MAF) filtering for each 0.5-degree grid in Quasipaa boulengeri. n = 10 for each variable. P values larger than 0.05 were marked by gray background. U: Mann-Whitney U test.
Read depth	Spacing filtering	Distance method	Grid center	Mean (no MAF filtering)	Minimum MAF 1%				Minimum MAF 2%				Minimum MAF 5%				Minimum MAF 10%
					Mean	Test	P		Mean	Test	P		Mean	Test	P		Mean	Test	P
≥6	>10 kb	Euclidean	E104.25, N30.25	0.65022	0.66765	Unpaired t	0.252549		0.59816	Unpaired t	0.000966		0.27904	Welch's t	<0.000001		0.18915	Welch's t	<0.000001
			E103.75, N29.75	0.54024	0.53964	Unpaired t	0.969546		0.45773	Unpaired t	6.9e-05		0.2165	Welch's t	<0.000001		0.14713	Welch's t	<0.000001
			E103.75, N29.25	0.24987	0.2922	Unpaired t	0.090215		0.34568	Unpaired t	0.000281		0.26464	Unpaired t	0.432163		0.0985	Welch's t	3e-06
			E105.75, N33.25	0.74622	0.79103	Unpaired t	0.015582		0.72429	Unpaired t	0.095671		0.27736	Unpaired t	<0.000001		0.22749	Welch's t	<0.000001
			E103.25, N30.25	0.79771	0.80783	Unpaired t	0.441181		0.93021	Unpaired t	<0.000001		0.99284	Unpaired t	<0.000001		0.99488	Welch's t	<0.000001
			E103.25, N30.75	0.78358	0.78996	Unpaired t	0.607602		0.89384	Unpaired t	<0.000001		0.95029	Welch's t	<0.000001		0.95879	Welch's t	<0.000001
			E103.25, N29.25	0.5363	0.59454	Unpaired t	0.000434		0.60985	Unpaired t	2e-06		0.38216	Unpaired t	<0.000001		0.15317	Welch's t	<0.000001
			E106.25, N24.25	0.57035	0.57713	Unpaired t	0.622909		0.45897	Unpaired t	<0.000001		0.03607	Welch's t	<0.000001		0.03335	Welch's t	<0.000001
			E106.25, N24.75	0.65989	0.67639	Welch's t	0.388125		0.5479	Unpaired t	2.1e-05		0.07949	Welch's t	<0.000001		0.05875	Welch's t	<0.000001
			E108.25, N26.25	0.21926	0.21394	Unpaired t	0.540897		0.15473	Unpaired t	<0.000001		0.05517	Welch's t	<0.000001		0.01915	Welch's t	<0.000001
			E108.75, N25.25	0.22686	0.22206	Unpaired t	0.729988		0.10606	Unpaired t	<0.000001		0.01818	Welch's t	<0.000001		0.00546	Welch's t	<0.000001
			E108.75, N29.25	0.29081	0.2818	U	0.73373		0.22669	Unpaired t	<0.000001		0.06717	Welch's t	<0.000001		0.04356	Welch's t	<0.000001
			E110.75, N27.25	0.34414	0.33939	Unpaired t	0.720494		0.22366	Unpaired t	<0.000001		0.06738	Welch's t	<0.000001		0.03668	Welch's t	<0.000001
			E114.25, N26.25	0.97989	0.99102	U	0.362081		0.99644	U	0.044958		0.62952	U	0.000173		0.26079	U	0.000173
			E108.75, N27.75	0.23151	0.20391	Unpaired t	0.012745		0.15855	Unpaired t	<0.000001		0.03759	Unpaired t	<0.000001		0.02569	Welch's t	<0.000001
			E114.75, N29.25	0.9951	0.98746	U	0.300986		0.97572	U	0.021226		0.64057	U	0.000149		0.26618	U	0.000149
			E110.75, N30.25	0.31559	0.27791	Unpaired t	0.021997		0.21028	Welch's t	1e-06		0.06572	Welch's t	<0.000001		0.04784	Welch's t	<0.000001
			E110.25, N27.25	0.29746	0.29969	Unpaired t	0.846959		0.23721	Unpaired t	<0.000001		0.08366	Unpaired t	<0.000001		0.03441	Welch's t	<0.000001
			E110.25, N29.75	0.30327	0.3133	U	0.185877		0.29884	Unpaired t	0.619876		0.12667	Unpaired t	<0.000001		0.05903	Welch's t	<0.000001
			E109.75, N28.25	0.18348	0.18453	Unpaired t	0.936103		0.10339	Unpaired t	<0.000001		1e-05	U	8.7e-05		0.00038	U	8.7e-05
			E108.75, N30.25	0	0	n/a	n/a		0	n/a	n/a		0.03479	Welch's t	<0.000001		0.04879	Welch's t	<0.000001
			E107.25, N26.25	0.28072	0.28125	Unpaired t	0.966819		0.24769	Unpaired t	0.007965		0.10522	Welch's t	<0.000001		0.05889	Welch's t	<0.000001
			E106.25, N25.75	0.35878	0.35875	Unpaired t	0.998121		0.30943	Unpaired t	2.9e-05		0.09109	Welch's t	<0.000001		0.06437	Welch's t	<0.000001
			E104.25, N28.25	0.56999	0.59277	U	0.053903		0.49585	U	0.000183		0.23193	U	0.000183		0.10275	U	0.000183
			E104.75, N30.75	0.66685	0.72501	Unpaired t	0.000634		0.66544	Unpaired t	0.914958		0.31074	Unpaired t	<0.000001		0.20616	Welch's t	<0.000001
			E103.75, N28.75	0.47846	0.56377	Unpaired t	6.3e-05		0.53839	Unpaired t	0.000405		0.34459	Welch's t	<0.000001		0.14486	Welch's t	<0.000001
			E110.75, N31.25	0.56891	0.59999	U	0.004586		0.65776	Unpaired t	<0.000001		0.61566	Unpaired t	<0.000001		0.32718	Welch's t	<0.000001
			E103.75, N31.25	0.81939	0.82698	Unpaired t	0.539277		0.93526	Unpaired t	<0.000001		0.99831	U	0.000132		0.99984	U	8.7e-05
		Hamming	E104.25, N30.25	0.60537	0.61181	Unpaired t	0.786819		0.46052	Unpaired t	2e-06		0.18718	Welch's t	<0.000001		0.10307	Welch's t	<0.000001
			E103.75, N29.75	0.51842	0.48102	U	0.10411		0.29436	Unpaired t	<0.000001		0.13733	Welch's t	<0.000001		0.07022	Welch's t	<0.000001
			E103.75, N29.25	0	0	n/a	n/a		0.07175	Welch's t	0.001954		0.16476	Welch's t	<0.000001		0.01174	Welch's t	0.003081
			E105.75, N33.25	0.51778	0.54878	Welch's t	0.165444		0.46118	Unpaired t	0.001998		0.12813	Unpaired t	<0.000001		0.10046	Welch's t	<0.000001
			E103.25, N30.25	0.65009	0.65366	Unpaired t	0.851612		0.9026	Unpaired t	<0.000001		0.99814	U	0.000111		0.99969	U	8.7e-05
			E103.25, N30.75	0.66906	0.66615	Unpaired t	0.859606		0.87185	Unpaired t	<0.000001		0.96568	Welch's t	<0.000001		0.96963	Welch's t	<0.000001
			E103.25, N29.25	0.339	0.38897	Unpaired t	0.037758		0.44308	Unpaired t	7.4e-05		0.28599	Welch's t	0.011927		0.06785	Welch's t	<0.000001
			E106.25, N24.25	0.63415	0.62072	Unpaired t	0.428086		0.37728	U	0.000183		0.00078	U	8.7e-05		0.00457	Welch's t	<0.000001
			E106.25, N24.75	0.67792	0.6792	Unpaired t	0.960264		0.42487	Unpaired t	<0.000001		0.0114	Welch's t	<0.000001		0.00386	U	0.000163
			E108.25, N26.25	0.21625	0.16569	Unpaired t	0.021371		0.07516	Welch's t	<0.000001		0.08999	Welch's t	4e-06		0.03685	Welch's t	<0.000001
			E108.75, N25.25	0.26628	0.21918	Unpaired t	0.127643		0.02484	Welch's t	<0.000001		0.0665	Welch's t	2e-06		0.02845	U	0.000183
			E108.75, N29.25	0.28853	0.24477	Unpaired t	0.058563		0.13919	Unpaired t	<0.000001		0.08619	Welch's t	<0.000001		0.05183	U	0.000183
			E110.75, N27.25	0.42881	0.40569	Unpaired t	0.22212		0.18946	Welch's t	<0.000001		0.11814	Welch's t	<0.000001		0.06353	U	0.000183
			E114.25, N26.25	0.96503	0.98394	U	0.206221		0.99581	U	0.006815		0.53834	Welch's t	<0.000001		0.16668	Welch's t	<0.000001
			E108.75, N27.75	0.2172	0.14212	Unpaired t	0.007408		0.05729	Unpaired t	<0.000001		0.06828	Welch's t	9e-06		0.04169	Welch's t	3e-06
			E114.75, N29.25	0.99724	0.99083	U	0.283824		0.9527	U	0.003198		0.54687	U	0.000111		0.1701	U	0.000111
			E110.75, N30.25	0.30401	0.22208	Unpaired t	0.008477		0.08368	Unpaired t	<0.000001		0.074	Welch's t	<0.000001		0.05039	Welch's t	<0.000001
			E110.25, N27.25	0.38064	0.36468	Unpaired t	0.403714		0.26308	Unpaired t	<0.000001		0.14896	Welch's t	<0.000001		0.06884	U	0.000183
			E110.25, N29.75	0.3682	0.36602	Unpaired t	0.908725		0.36874	Unpaired t	0.973777		0.18527	Welch's t	<0.000001		0.08547	Welch's t	<0.000001
			E109.75, N28.25	0.18381	0.14211	Unpaired t	0.083321		0.00534	U	0.000149		0.03949	Welch's t	3e-06		0.02785	Welch's t	2e-06
			E108.75, N30.25	0.35959	0.34878	Unpaired t	0.608033		0.40398	Unpaired t	0.010888		0.48874	Welch's t	5e-06		0.41434	Welch's t	0.003793
			E107.25, N26.25	0.2011	0.17005	Unpaired t	0.280501		0.11273	Unpaired t	0.00033		0.09509	Welch's t	0.000228		0.04554	Welch's t	1.2e-05
			E106.25, N25.75	0.30078	0.25912	Unpaired t	0.056542		0.18463	Unpaired t	<0.000001		0.07506	Welch's t	<0.000001		0.04338	Welch's t	<0.000001
			E104.25, N28.25	0.52748	0.52671	Unpaired t	0.965883		0.31146	Unpaired t	<0.000001		0.1665	Welch's t	<0.000001		0.04116	Welch's t	<0.000001
			E104.75, N30.75	0.64029	0.70749	Unpaired t	0.002836		0.59775	Unpaired t	0.029449		0.22303	Welch's t	<0.000001		0.12154	Welch's t	<0.000001
			E103.75, N28.75	0.35471	0.42749	Unpaired t	0.002834		0.41306	Unpaired t	0.002473		0.27974	Welch's t	0.000287		0.079	Welch's t	<0.000001
			E110.75, N31.25	0.41286	0.43245	Unpaired t	0.277736		0.56434	Unpaired t	<0.000001		0.55401	Welch's t	<0.000001		0.23352	Welch's t	<0.000001
			E103.75, N31.25	0.66679	0.66468	Unpaired t	0.901869		0.89138	Unpaired t	<0.000001		0.99308	Unpaired t	<0.000001		0.99619	Welch's t	<0.000001
	>50 kb	Euclidean	E104.25, N30.25	0.64637	0.63456	Unpaired t	0.558375		0.58366	Unpaired t	0.000774		0.26987	Welch's t	<0.000001		0.19338	Welch's t	<0.000001
			E103.75, N29.75	0.55151	0.52222	Unpaired t	0.060894		0.45804	Unpaired t	6.3e-05		0.20547	Welch's t	<0.000001		0.14376	Welch's t	<0.000001
			E103.75, N29.25	0.24709	0.25379	Unpaired t	0.808622		0.36353	Unpaired t	9.5e-05		0.25099	Welch's t	0.83318		0.09919	Welch's t	4e-06
			E105.75, N33.25	0.74897	0.77745	Unpaired t	0.137126		0.73101	Welch's t	0.278044		0.26575	Welch's t	<0.000001		0.22424	Welch's t	<0.000001
			E103.25, N30.25	0.81159	0.83299	Unpaired t	0.169392		0.92976	Unpaired t	2e-06		0.99402	Welch's t	<0.000001		0.99314	Welch's t	<0.000001
			E103.25, N30.75	0.79332	0.80904	Unpaired t	0.392917		0.89532	Unpaired t	1.4e-05		0.95116	Welch's t	<0.000001		0.95701	Welch's t	<0.000001
			E103.25, N29.25	0.56117	0.5984	Unpaired t	0.079295		0.61998	Unpaired t	0.004396		0.38184	Welch's t	<0.000001		0.15015	Welch's t	<0.000001
			E106.25, N24.25	0.5694	0.59859	Unpaired t	0.139292		0.47445	Unpaired t	3e-06		0.0325	Welch's t	<0.000001		0.03005	Welch's t	<0.000001
			E106.25, N24.75	0.68131	0.68855	Unpaired t	0.704976		0.56807	Unpaired t	4e-06		0.05942	Unpaired t	<0.000001		0.05051	Welch's t	<0.000001
			E108.25, N26.25	0.20934	0.22043	Unpaired t	0.219638		0.16003	Unpaired t	4.4e-05		0.05144	Unpaired t	<0.000001		0.01617	Unpaired t	<0.000001
			E108.75, N25.25	0.23844	0.22151	Unpaired t	0.23788		0.14078	Unpaired t	<0.000001		0.02317	Unpaired t	<0.000001		0.0081	Unpaired t	<0.000001
			E108.75, N29.25	0.30903	0.29806	Unpaired t	0.340031		0.23429	Unpaired t	<0.000001		0.06818	Unpaired t	<0.000001		0.03956	Welch's t	<0.000001
			E110.75, N27.25	0.33036	0.3286	Unpaired t	0.908913		0.23333	Unpaired t	1e-06		0.06692	Welch's t	<0.000001		0.03228	Welch's t	<0.000001
			E114.25, N26.25	0.97654	0.97976	U	0.381069		0.99439	U	0.012448		0.6212	Unpaired t	<0.000001		0.24699	Welch's t	<0.000001
			E108.75, N27.75	0.24284	0.23549	Unpaired t	0.381106		0.17389	Unpaired t	8e-06		0.04708	Unpaired t	<0.000001		0.02167	Welch's t	<0.000001
			E114.75, N29.25	0.99923	0.98617	U	0.101161		0.97439	U	0.00038		0.64022	U	8.7e-05		0.2614	U	8.7e-05
			E110.75, N30.25	0.30097	0.29417	Unpaired t	0.512107		0.21295	Unpaired t	<0.000001		0.0588	Unpaired t	<0.000001		0.04349	Welch's t	<0.000001
			E110.25, N27.25	0.30217	0.28247	Unpaired t	0.082317		0.23078	Welch's t	7e-06		0.08099	Welch's t	<0.000001		0.03055	Welch's t	<0.000001
			E110.25, N29.75	0.30829	0.31417	Unpaired t	0.543313		0.30625	Unpaired t	0.800279		0.12111	Welch's t	<0.000001		0.04887	Welch's t	<0.000001
			E109.75, N28.25	0.19564	0.18204	Unpaired t	0.190043		0.10886	Unpaired t	<0.000001		0	Welch's t	<0.000001		8e-05	U	8.7e-05
			E108.75, N30.25	0	0	n/a	n/a		0	n/a	n/a		0.0301	Welch's t	<0.000001		0.04937	Welch's t	<0.000001
			E107.25, N26.25	0.28725	0.27449	Unpaired t	0.24356		0.24667	Unpaired t	0.001412		0.10644	U	0.000183		0.05259	Welch's t	<0.000001
			E106.25, N25.75	0.36742	0.35193	Unpaired t	0.296672		0.32284	Unpaired t	0.003216		0.08463	Welch's t	<0.000001		0.05924	Welch's t	<0.000001
			E104.25, N28.25	0.58121	0.58421	Unpaired t	0.882524		0.50553	Unpaired t	0.00191		0.2301	Welch's t	<0.000001		0.10467	Welch's t	<0.000001
			E104.75, N30.75	0.67239	0.73268	Unpaired t	0.006332		0.67541	Unpaired t	0.8457		0.3137	Welch's t	<0.000001		0.21189	Welch's t	<0.000001
			E103.75, N28.75	0.50876	0.58247	U	0.002827		0.56724	Unpaired t	0.004861		0.35269	Welch's t	<0.000001		0.14709	Welch's t	<0.000001
			E110.75, N31.25	0.59149	0.60343	U	0.185877		0.669	U	0.000583		0.60582	U	0.009108		0.30749	U	0.000183
			E103.75, N31.25	0.83306	0.83926	Unpaired t	0.69748		0.94685	Unpaired t	1.2e-05		0.99919	U	0.000132		1	Welch's t	<0.000001
		Hamming	E104.25, N30.25	0.60735	0.58119	Unpaired t	0.392976		0.44353	Welch's t	1e-05		0.18288	Welch's t	<0.000001		0.11112	Welch's t	<0.000001
			E103.75, N29.75	0.5363	0.48958	Unpaired t	0.075904		0.29672	U	0.000183		0.12968	Welch's t	<0.000001		0.0717	Welch's t	<0.000001
			E103.75, N29.25	0	0	n/a	n/a		0.08855	Welch's t	0.000766		0.15327	Welch's t	<0.000001		0.0146	Welch's t	0.000602
			E105.75, N33.25	0.52592	0.55209	Unpaired t	0.380802		0.468	Unpaired t	0.005461		0.1241	Welch's t	<0.000001		0.10243	Welch's t	<0.000001
			E103.25, N30.25	0.66968	0.70302	Unpaired t	0.206677		0.90779	Unpaired t	<0.000001		0.99969	U	8.7e-05		0.99809	U	0.000163
			E103.25, N30.75	0.67921	0.7097	Unpaired t	0.311576		0.88054	Unpaired t	<0.000001		0.96329	Welch's t	<0.000001		0.96838	Welch's t	<0.000001
			E103.25, N29.25	0.37095	0.42513	Unpaired t	0.053277		0.45556	Unpaired t	0.004523		0.28801	Welch's t	0.004531		0.06834	Welch's t	<0.000001
			E106.25, N24.25	0.62842	0.66322	Unpaired t	0.202861		0.40084	Unpaired t	<0.000001		0.00446	Welch's t	<0.000001		0.00467	Welch's t	<0.000001
			E106.25, N24.75	0.70895	0.705	Unpaired t	0.898199		0.44743	Unpaired t	<0.000001		0.00286	U	0.000132		0.00122	U	0.000132
			E108.25, N26.25	0.19668	0.21144	U	0.212294		0.06591	Unpaired t	2e-06		0.09306	Welch's t	4.5e-05		0.03722	Welch's t	2e-06
			E108.75, N25.25	0.28154	0.26118	Unpaired t	0.48071		0.048	U	0.000182		0.07097	Welch's t	<0.000001		0.03038	U	0.000183
			E108.75, N29.25	0.31438	0.30959	U	0.791337		0.1468	Unpaired t	<0.000001		0.09012	Welch's t	<0.000001		0.05012	Welch's t	<0.000001
			E110.75, N27.25	0.41587	0.41099	Unpaired t	0.873429		0.1964	Unpaired t	<0.000001		0.126	Welch's t	<0.000001		0.06311	Welch's t	<0.000001
			E114.25, N26.25	0.96458	0.97119	U	0.469315		0.99616	U	0.005328		0.53248	Welch's t	<0.000001		0.1579	Welch's t	<0.000001
			E108.75, N27.75	0.23144	0.22457	Unpaired t	0.833101		0.07812	Unpaired t	3e-06		0.08447	Welch's t	6e-05		0.04167	Welch's t	9e-06
			E114.75, N29.25	0.9997	0.98197	U	0.456203		0.95232	U	0.000566		0.5496	U	0.000111		0.16975	U	0.000111
			E110.75, N30.25	0.29398	0.28043	U	0.850107		0.07671	Unpaired t	<0.000001		0.07045	Unpaired t	<0.000001		0.04933	Welch's t	<0.000001
			E110.25, N27.25	0.39538	0.38203	Unpaired t	0.621583		0.25269	Welch's t	1.2e-05		0.15274	Welch's t	<0.000001		0.06749	Welch's t	<0.000001
			E110.25, N29.75	0.38053	0.39193	U	0.520523		0.3731	Unpaired t	0.677661		0.18665	Welch's t	<0.000001		0.07995	Welch's t	<0.000001
			E109.75, N28.25	0.20399	0.18673	Unpaired t	0.579132		0.00664	U	0.000132		0.04504	Welch's t	5e-06		0.02875	Welch's t	3e-06
			E108.75, N30.25	0.36613	0.38044	U	0.307489		0.39227	Unpaired t	0.12337		0.48583	Welch's t	1.7e-05		0.41029	Welch's t	0.015604
			E107.25, N26.25	0.22044	0.20458	Unpaired t	0.635696		0.10475	Unpaired t	0.000134		0.1019	Welch's t	0.000134		0.04334	Welch's t	6e-06
			E106.25, N25.75	0.31395	0.29783	U	0.677585		0.1994	Unpaired t	5e-05		0.07365	Welch's t	<0.000001		0.04245	Welch's t	<0.000001
			E104.25, N28.25	0.54301	0.53507	Unpaired t	0.802091		0.32126	Unpaired t	1e-06		0.16953	Welch's t	<0.000001		0.04654	Welch's t	<0.000001
			E104.75, N30.75	0.64447	0.72771	Unpaired t	0.009512		0.61061	Unpaired t	0.163963		0.23167	Welch's t	<0.000001		0.13022	Welch's t	<0.000001
			E103.75, N28.75	0.39411	0.49272	Unpaired t	0.010283		0.46038	Unpaired t	0.042166		0.29512	Welch's t	0.006241		0.08583	Welch's t	1e-06
			E110.75, N31.25	0.44303	0.46412	U	0.10411		0.58432	U	0.000246		0.5448	U	0.002827		0.21749	U	0.000183
			E103.75, N31.25	0.68065	0.69932	Unpaired t	0.503126		0.91372	Unpaired t	<0.000001		0.99059	Welch's t	<0.000001		0.99704	U	0.000163
	>300 kb	Euclidean	E104.25, N30.25	0.65829	0.68027	Unpaired t	0.511924		0.62891	U	0.307489		0.29605	Welch's t	<0.000001		0.20861	Welch's t	<0.000001
			E103.75, N29.75	0.56983	0.54635	Unpaired t	0.417522		0.459	Unpaired t	0.001403		0.19422	Welch's t	<0.000001		0.13115	Welch's t	<0.000001
			E103.75, N29.25	0.30211	0.34129	Unpaired t	0.23909		0.39168	U	0.01133		0.29356	Unpaired t	0.723538		0.1014	Welch's t	2e-06
			E105.75, N33.25	0.72758	0.77879	Unpaired t	0.102576		0.77786	Unpaired t	0.01726		0.2838	Welch's t	<0.000001		0.21063	Welch's t	<0.000001
			E103.25, N30.25	0.76023	0.77234	Unpaired t	0.591288		0.88897	Unpaired t	2e-06		0.98391	Welch's t	<0.000001		0.98877	Welch's t	<0.000001
			E103.25, N30.75	0.74338	0.75521	U	0.73373		0.86659	U	0.000246		0.96151	U	0.000183		0.96886	U	0.000183
			E103.25, N29.25	0.57717	0.62313	Unpaired t	0.090677		0.65186	Unpaired t	7.2e-05		0.41337	Unpaired t	<0.000001		0.18017	Welch's t	<0.000001
			E106.25, N24.25	0.61054	0.5704	Unpaired t	0.172754		0.4994	Unpaired t	0.000564		0.05541	Welch's t	<0.000001		0.04347	Welch's t	<0.000001
			E106.25, N24.75	0.76007	0.71526	Unpaired t	0.18265		0.61386	Unpaired t	0.000469		0.07999	Welch's t	<0.000001		0.05604	Welch's t	<0.000001
			E108.25, N26.25	0.25162	0.24418	Unpaired t	0.673817		0.20268	Unpaired t	0.007865		0.05914	Unpaired t	<0.000001		0.01445	Welch's t	<0.000001
			E108.75, N25.25	0.27734	0.28304	Unpaired t	0.817868		0.17843	Unpaired t	0.000144		0.02472	Welch's t	<0.000001		0.0075	Welch's t	<0.000001
			E108.75, N29.25	0.33556	0.33903	Unpaired t	0.836463		0.28187	Unpaired t	0.004693		0.07881	Welch's t	<0.000001		0.0471	Welch's t	<0.000001
			E110.75, N27.25	0.36801	0.34559	Unpaired t	0.201805		0.2381	Unpaired t	<0.000001		0.08027	Unpaired t	<0.000001		0.03595	Welch's t	<0.000001
			E114.25, N26.25	0.99573	0.994	U	0.54466		0.99481	U	0.484565		0.65106	U	0.000149		0.25376	U	0.000149
			E108.75, N27.75	0.25518	0.24965	U	0.427355		0.20991	Unpaired t	0.008058		0.05591	Welch's t	<0.000001		0.036	Welch's t	<0.000001
			E114.75, N29.25	0.96599	0.97191	Unpaired t	0.689782		0.96146	Unpaired t	0.754441		0.62788	Unpaired t	<0.000001		0.26277	Welch's t	<0.000001
			E110.75, N30.25	0.31245	0.2945	Unpaired t	0.352756		0.25124	Unpaired t	0.003175		0.06047	Unpaired t	<0.000001		0.04845	Welch's t	<0.000001
			E110.25, N27.25	0.33152	0.30285	Unpaired t	0.174412		0.24273	U	0.001008		0.08587	Welch's t	<0.000001		0.03296	Welch's t	<0.000001
			E110.25, N29.75	0.345	0.34061	Unpaired t	0.80568		0.33941	Unpaired t	0.726701		0.13794	Welch's t	<0.000001		0.05639	Welch's t	<0.000001
			E109.75, N28.25	0.23238	0.23251	Unpaired t	0.991301		0.15111	Unpaired t	<0.000001		0.00144	U	8.7e-05		0.00016	U	0.000111
			E108.75, N30.25	0	0	n/a	n/a		0	n/a	n/a		0.02935	Welch's t	0.000115		0.03129	Welch's t	<0.000001
			E107.25, N26.25	0.32286	0.34549	Unpaired t	0.276914		0.29632	Unpaired t	0.065422		0.12436	Unpaired t	<0.000001		0.06283	Welch's t	<0.000001
			E106.25, N25.75	0.38891	0.39482	U	0.850107		0.3474	U	0.053903		0.08361	U	0.000183		0.05586	U	0.000183
			E104.25, N28.25	0.61376	0.61831	Unpaired t	0.841603		0.53841	Unpaired t	0.000934		0.25839	Unpaired t	<0.000001		0.12964	Welch's t	<0.000001
			E104.75, N30.75	0.67533	0.75772	Unpaired t	0.003467		0.70471	Unpaired t	0.288336		0.34008	Welch's t	<0.000001		0.21612	Welch's t	<0.000001
			E103.75, N28.75	0.53319	0.61181	Unpaired t	0.000801		0.62303	Unpaired t	0.000902		0.37918	Unpaired t	<0.000001		0.18571	Welch's t	<0.000001
			E110.75, N31.25	0.57617	0.59024	Unpaired t	0.419197		0.65578	Unpaired t	6.9e-05		0.61018	Welch's t	0.039526		0.32722	Welch's t	<0.000001
			E103.75, N31.25	0.79058	0.81714	Unpaired t	0.26976		0.92679	U	0.000245		1	Welch's t	<0.000001		1	Welch's t	<0.000001
		Hamming	E104.25, N30.25	0.5904	0.58437	Unpaired t	0.914664		0.48684	Unpaired t	0.053435		0.19583	Welch's t	2e-06		0.12272	Welch's t	<0.000001
			E103.75, N29.75	0.52456	0.46958	Unpaired t	0.242474		0.27066	Unpaired t	7.4e-05		0.11396	Welch's t	<0.000001		0.05427	Welch's t	<0.000001
			E103.75, N29.25	0.00529	0.01067	U	1		0.08085	U	0.002526		0.16904	U	8.7e-05		0.0108	U	0.026531
			E105.75, N33.25	0.47944	0.51757	Unpaired t	0.403458		0.5026	Unpaired t	0.378439		0.1273	Welch's t	<0.000001		0.08242	Welch's t	<0.000001
			E103.25, N30.25	0.59557	0.60135	Unpaired t	0.842331		0.84492	U	0.000183		0.98734	Welch's t	<0.000001		0.99463	U	0.000183
			E103.25, N30.75	0.6066	0.62498	Unpaired t	0.466722		0.83378	Unpaired t	1e-06		0.97721	Welch's t	<0.000001		0.98383	Welch's t	<0.000001
			E103.25, N29.25	0.36226	0.40339	Unpaired t	0.194923		0.47866	Unpaired t	0.000968		0.30632	Unpaired t	0.018462		0.09033	Welch's t	<0.000001
			E106.25, N24.25	0.63395	0.55746	Unpaired t	0.075295		0.41563	Unpaired t	8.4e-05		0.00464	U	0.000149		0.01375	Welch's t	<0.000001
			E106.25, N24.75	0.82664	0.74403	Unpaired t	0.121259		0.51158	Unpaired t	1.1e-05		0.00801	Welch's t	<0.000001		0.00402	U	0.000149
			E108.25, N26.25	0.21523	0.17213	U	0.10411		0.08954	U	0.002817		0.08682	U	0.000183		0.03085	U	0.000183
			E108.75, N25.25	0.26665	0.25491	Unpaired t	0.777934		0.0497	U	0.00033		0.05467	Welch's t	6.1e-05		0.02939	Welch's t	2.7e-05
			E108.75, N29.25	0.30492	0.29097	U	0.96985		0.17796	U	0.002202		0.08597	U	0.000183		0.05181	U	0.000183
			E110.75, N27.25	0.41814	0.36332	Unpaired t	0.068563		0.1621	U	0.000246		0.1266	Welch's t	<0.000001		0.06415	Welch's t	<0.000001
			E114.25, N26.25	0.97223	0.98787	U	0.241539		0.99446	U	0.054893		0.55271	Unpaired t	<0.000001		0.15932	Welch's t	<0.000001
			E108.75, N27.75	0.18509	0.14686	Unpaired t	0.390888		0.07552	Unpaired t	0.007082		0.07927	Welch's t	0.006683		0.05191	Welch's t	0.001665
			E114.75, N29.25	0.95302	0.97256	U	0.50679		0.93592	U	0.305664		0.5267	U	0.000173		0.16805	U	0.000173
			E110.75, N30.25	0.24726	0.20093	Unpaired t	0.298099		0.09297	Unpaired t	0.000455		0.05434	Welch's t	4.5e-05		0.04839	Welch's t	4.4e-05
			E110.25, N27.25	0.38443	0.32665	Unpaired t	0.099402		0.22868	Unpaired t	0.000241		0.14119	Welch's t	1.1e-05		0.0649	Welch's t	1e-06
			E110.25, N29.75	0.37287	0.35416	U	0.212294		0.37831	U	0.520523		0.1881	U	0.002827		0.08363	U	0.000183
			E109.75, N28.25	0.19488	0.166	Unpaired t	0.479935		0.03285	U	0.000555		0.03401	Welch's t	6.7e-05		0.02999	Welch's t	6.8e-05
			E108.75, N30.25	0.29027	0.27448	Unpaired t	0.582878		0.36282	Unpaired t	0.031732		0.47999	Welch's t	5e-06		0.40411	Welch's t	0.000384
			E107.25, N26.25	0.22278	0.21211	Unpaired t	0.802083		0.14115	Unpaired t	0.022074		0.1093	Welch's t	0.001406		0.04841	Welch's t	6.1e-05
			E106.25, N25.75	0.29777	0.27444	Unpaired t	0.533122		0.20236	Unpaired t	0.008262		0.06238	Welch's t	1e-06		0.03671	Welch's t	<0.000001
			E104.25, N28.25	0.55985	0.53901	Unpaired t	0.529793		0.34934	Unpaired t	1e-06		0.1785	Welch's t	<0.000001		0.06145	Welch's t	<0.000001
			E104.75, N30.75	0.64709	0.7568	Unpaired t	0.010502		0.64815	Unpaired t	0.98101		0.24951	Welch's t	<0.000001		0.13123	Welch's t	<0.000001
			E103.75, N28.75	0.3874	0.48366	Unpaired t	0.008981		0.51174	Unpaired t	0.002298		0.31061	Unpaired t	0.003021		0.11415	Welch's t	<0.000001
			E110.75, N31.25	0.3961	0.39073	Unpaired t	0.798668		0.54601	Unpaired t	2e-06		0.54239	Unpaired t	<0.000001		0.23428	Welch's t	<0.000001
			E103.75, N31.25	0.62281	0.6475	Unpaired t	0.403621		0.88434	U	0.000182		0.99964	U	8.7e-05		1	Welch's t	<0.000001
≥10	>50 kb	Euclidean	E104.25, N30.25	0.64732									0.35002	Unpaired t	6e-06
			E103.75, N29.75	0.64856									0.3511	Welch's t	0.001886
			E103.75, N29.25	0.55231									0.43155	Unpaired t	0.249355
			E105.75, N33.25	0.89862									0.49222	U	0.000245
			E103.25, N30.25	0.74981									0.97921	Welch's t	<0.000001
			E103.25, N30.75	0.72179									0.93872	Welch's t	6e-06
			E103.25, N29.25	0.63481									0.5516	U	0.025748
			E106.25, N24.25	0.70743									0.20395	Welch's t	<0.000001
			E106.25, N24.75	0.80747									0.18993	Unpaired t	<0.000001
			E108.25, N26.25	0.30827									0.18756	Unpaired t	6e-06
			E108.75, N25.25	0.37493									0.14488	Unpaired t	<0.000001
			E108.75, N29.25	0.38783									0.17058	Unpaired t	<0.000001
			E110.75, N27.25	0.42836									0.10827	Unpaired t	<0.000001
			E114.25, N26.25	0.95784									0.69674	U	0.000297
			E108.75, N27.75	0.24896									0.12127	Welch's t	0.001914
			E114.75, N29.25	0.90274									0.71737	U	0.000765
			E110.75, N30.25	0.3306									0.10795	Welch's t	<0.000001
			E110.25, N27.25	0.34534									0.1444	Unpaired t	<0.000001
			E110.25, N29.75	0.33914									0.17275	Unpaired t	<0.000001
			E109.75, N28.25	0.26832									0.07306	Welch's t	4e-05
			E108.75, N30.25	0.00114									0	U	0.36812
			E107.25, N26.25	0.37655									0.25101	Unpaired t	5e-06
			E106.25, N25.75	0.46526									0.21015	Unpaired t	<0.000001
			E104.25, N28.25	0.62306									0.34928	Unpaired t	<0.000001
			E104.75, N30.75	0.80012									0.46403	Welch's t	<0.000001
			E103.75, N28.75	0.75805									0.50491	Welch's t	4.1e-05
			E110.75, N31.25	0.71526									0.72911	Unpaired t	0.615139
			E103.75, N31.25	0.7871									0.99974	U	0.000111
		Hamming	E104.25, N30.25	0.53976									0.20104	Welch's t	0.000587
			E103.75, N29.75	0.53083									0.2142	Welch's t	0.017074
			E103.75, N29.25	0.33869									0.25585	Unpaired t	0.472657
			E105.75, N33.25	0.60378									0.25864	Unpaired t	0.000148
			E103.25, N30.25	0.52479									0.97476	Welch's t	<0.000001
			E103.25, N30.75	0.51559									0.94261	Welch's t	<0.000001
			E103.25, N29.25	0.38077									0.41412	U	0.791337
			E106.25, N24.25	0.77399									0.08549	Welch's t	<0.000001
			E106.25, N24.75	0.84386									0.02433	U	0.000129
			E108.25, N26.25	0.17405									0.16437	U	0.850107
			E108.75, N25.25	0.30753									0.13365	Welch's t	0.003383
			E108.75, N29.25	0.26283									0.12509	Unpaired t	0.004645
			E110.75, N27.25	0.49304									0.12382	Welch's t	<0.000001
			E114.25, N26.25	0.91726									0.56154	U	0.000173
			E108.75, N27.75	0.09044									0.09182	U	0.271227
			E114.75, N29.25	0.84573									0.57857	U	0.001008
			E110.75, N30.25	0.18327									0.03831	U	0.00044
			E110.25, N27.25	0.33064									0.19117	Unpaired t	0.000564
			E110.25, N29.75	0.29284									0.18924	Welch's t	0.004389
			E109.75, N28.25	0.16328									0.06115	Unpaired t	0.018568
			E108.75, N30.25	0.21435									0.48195	U	0.000183
			E107.25, N26.25	0.18024									0.18632	Welch's t	0.892593
			E106.25, N25.75	0.31487									0.12944	Unpaired t	0.000184
			E104.25, N28.25	0.47758									0.21367	Welch's t	2e-06
			E104.75, N30.75	0.76397									0.33025	U	0.000183
			E103.75, N28.75	0.62933									0.42043	Unpaired t	0.001969
			E110.75, N31.25	0.50142									0.6433	Unpaired t	0.008087
			E103.75, N31.25	0.5418									0.99716	U	0.000149
