# Supplementary material for: Minor Allele Frequency Filtering Can Strongly Bias Uniqueness Estimates Within and Across Species
Source: Ecol Evol. 2026 Mar 24;16(3):e73314. doi: 10.1002/ece3.73314 (PMC13093744; doi:10.1002/ece3.73314)
Supplement: Supplementary file 4 — Table S4: Comparison of uniqueness estimates with or without minor allele frequency (MAF) filtering for each 0.5‐degree grid shared by Leptobrachium boringii and Quasipaa boulengeri, assuming repeated comparisons based on randomly selected replicates. n = 1000 for each test. P values > 0.05 are shown in bold. Wilcoxon: Wilcoxon signed‐rank test. [file ECE3-16-e73314-s002.xlsx]

## Sheet: Sheet1
Table S4. Comparison of uniqueness estimates with or without minor allele frequency (MAF) filtering for each 0.5-degree grid shared by Leptobrachium boringii and Quasipaa boulengeri, assuming repeated comparisons based on randomly selected replicates. n = 1000 for each test. P values greater than 0.05 are shown in bold. Wilcoxon: Wilcoxon signed-rank test.
Read depth	Spacing filtering	Distance method	Grid center	Mean (no MAF filtering)	Minimum MAF 1%				Minimum MAF 2%				Minimum MAF 5%				Minimum MAF 10%
					Mean	Test	P		Mean	Test	P		Mean	Test	P		Mean	Test	P
≥6	>10 kb	Euclidean	E103.75, N28.75	0.540917	0.614586	Paired t	<1.00E-10		0.586577	Paired t	<1.00E-10		0.377582	Wilcoxon	<1.00E-10		0.190522	Wilcoxon	<1.00E-10
			E103.25, N29.25	0.794151	0.85176	Wilcoxon	<1.00E-10		0.899671	Wilcoxon	<1.00E-10		0.77411	Paired t	<1.00E-10		0.702104	Paired t	<1.00E-10
			E103.25, N30.75	1.13398	1.13738	Wilcoxon	0.000985235		1.28824	Paired t	<1.00E-10		1.44501	Wilcoxon	<1.00E-10		1.61889	Wilcoxon	<1.00E-10
			E106.25, N24.25	1.56914	1.57711	Wilcoxon	<1.00E-10		1.45711	Wilcoxon	<1.00E-10		1.03313	Wilcoxon	<1.00E-10		1.02001	Wilcoxon	<1.00E-10
			E106.25, N24.75	1.63503	1.65861	Wilcoxon	<1.00E-10		1.53137	Wilcoxon	<1.00E-10		1.07759	Wilcoxon	<1.00E-10		1.05874	Wilcoxon	<1.00E-10
			E108.75, N27.75	0.279925	0.228966	Wilcoxon	<1.00E-10		0.171251	Paired t	<1.00E-10		0.062421	Paired t	<1.00E-10		0.051573	Wilcoxon	<1.00E-10
			E108.75, N29.25	0.3632	0.367433	Wilcoxon	2.1833e-06		0.348418	Paired t	<1.00E-10		0.231944	Wilcoxon	<1.00E-10		0.229203	Wilcoxon	<1.00E-10
			E110.75, N30.25	0.409697	0.381759	Wilcoxon	<1.00E-10		0.352401	Wilcoxon	<1.00E-10		0.279898	Wilcoxon	<1.00E-10		0.286745	Wilcoxon	<1.00E-10
			E110.25, N29.75	0.343114	0.360535	Wilcoxon	<1.00E-10		0.377282	Paired t	<1.00E-10		0.262081	Paired t	<1.00E-10		0.217568	Paired t	<1.00E-10
		Hamming	E103.75, N28.75	0.374589	0.441499	Wilcoxon	<1.00E-10		0.417093	Wilcoxon	<1.00E-10		0.281194	Wilcoxon	<1.00E-10		0.085963	Wilcoxon	<1.00E-10
			E103.25, N29.25	0.505259	0.5677	Paired t	<1.00E-10		0.66108	Wilcoxon	<1.00E-10		0.636153	Wilcoxon	<1.00E-10		0.610211	Wilcoxon	<1.00E-10
			E103.25, N30.75	0.919791	0.929474	Wilcoxon	9.32928e-10		1.19045	Wilcoxon	<1.00E-10		1.42407	Wilcoxon	<1.00E-10		1.64456	Wilcoxon	<1.00E-10
			E106.25, N24.25	1.63283	1.62034	Wilcoxon	<1.00E-10		1.37713	Paired t	<1.00E-10		0.999993	Wilcoxon	<1.00E-10		0.993906	Wilcoxon	<1.00E-10
			E106.25, N24.75	1.62208	1.64132	Wilcoxon	<1.00E-10		1.39617	Wilcoxon	<1.00E-10		1.00347	Wilcoxon	<1.00E-10		1.00388	Wilcoxon	<1.00E-10
			E108.75, N27.75	0.308437	0.199639	Wilcoxon	<1.00E-10		0.097116	Wilcoxon	<1.00E-10		0.1211	Wilcoxon	<1.00E-10		0.089871	Wilcoxon	<1.00E-10
			E108.75, N29.25	0.335664	0.316055	Paired t	<1.00E-10		0.247963	Wilcoxon	<1.00E-10		0.247652	Wilcoxon	<1.00E-10		0.238349	Wilcoxon	<1.00E-10
			E110.75, N30.25	0.348714	0.281728	Paired t	<1.00E-10		0.193859	Wilcoxon	<1.00E-10		0.26993	Wilcoxon	<1.00E-10		0.267378	Wilcoxon	<1.00E-10
			E110.25, N29.75	0.414712	0.432756	Paired t	<1.00E-10		0.467143	Wilcoxon	<1.00E-10		0.356746	Wilcoxon	<1.00E-10		0.270617	Wilcoxon	<1.00E-10
	>50 kb	Euclidean	E103.75, N28.75	0.568793	0.636969	Wilcoxon	<1.00E-10		0.606208	Paired t	<1.00E-10		0.381839	Wilcoxon	<1.00E-10		0.189852	Wilcoxon	<1.00E-10
			E103.25, N29.25	0.805025	0.863516	Wilcoxon	<1.00E-10		0.911545	Paired t	<1.00E-10		0.766092	Wilcoxon	<1.00E-10		0.692288	Wilcoxon	<1.00E-10
			E103.25, N30.75	1.13316	1.17112	Paired t	<1.00E-10		1.28843	Wilcoxon	<1.00E-10		1.43876	Wilcoxon	<1.00E-10		1.60765	Wilcoxon	<1.00E-10
			E106.25, N24.25	1.57188	1.59795	Wilcoxon	<1.00E-10		1.47376	Wilcoxon	<1.00E-10		1.02976	Wilcoxon	<1.00E-10		1.01603	Wilcoxon	<1.00E-10
			E106.25, N24.75	1.65583	1.66353	Wilcoxon	7.77036e-05		1.54982	Wilcoxon	<1.00E-10		1.05863	Wilcoxon	<1.00E-10		1.05073	Wilcoxon	<1.00E-10
			E108.75, N27.75	0.289279	0.265804	Paired t	<1.00E-10		0.1905	Wilcoxon	<1.00E-10		0.070512	Paired t	<1.00E-10		0.048285	Paired t	<1.00E-10
			E108.75, N29.25	0.387022	0.37495	Paired t	<1.00E-10		0.353307	Paired t	<1.00E-10		0.236395	Wilcoxon	<1.00E-10		0.225856	Wilcoxon	<1.00E-10
			E110.75, N30.25	0.396513	0.403984	Paired t	1.5907e-10		0.360548	Paired t	<1.00E-10		0.279668	Paired t	<1.00E-10		0.280445	Paired t	<1.00E-10
			E110.25, N29.75	0.348601	0.369262	Wilcoxon	<1.00E-10		0.388411	Wilcoxon	<1.00E-10		0.2632	Wilcoxon	<1.00E-10		0.205543	Wilcoxon	<1.00E-10
		Hamming	E103.75, N28.75	0.419607	0.512112	Wilcoxon	<1.00E-10		0.463813	Wilcoxon	<1.00E-10		0.296956	Wilcoxon	<1.00E-10		0.092562	Wilcoxon	<1.00E-10
			E103.25, N29.25	0.52352	0.609275	Wilcoxon	<1.00E-10		0.680581	Wilcoxon	<1.00E-10		0.631909	Wilcoxon	<1.00E-10		0.602888	Wilcoxon	<1.00E-10
			E103.25, N30.75	0.924137	0.988257	Wilcoxon	<1.00E-10		1.20612	Paired t	<1.00E-10		1.41628	Wilcoxon	<1.00E-10		1.63189	Wilcoxon	<1.00E-10
			E106.25, N24.25	1.62895	1.66458	Wilcoxon	<1.00E-10		1.40194	Wilcoxon	<1.00E-10		1.004	Wilcoxon	<1.00E-10		0.9925	Wilcoxon	<1.00E-10
			E106.25, N24.75	1.65322	1.66931	Wilcoxon	4.6758e-10		1.42118	Wilcoxon	<1.00E-10		0.995402	Wilcoxon	<1.00E-10		1.0013	Wilcoxon	<1.00E-10
			E108.75, N27.75	0.322915	0.293182	Wilcoxon	<1.00E-10		0.130419	Wilcoxon	<1.00E-10		0.139126	Wilcoxon	<1.00E-10		0.093133	Wilcoxon	<1.00E-10
			E108.75, N29.25	0.369315	0.375426	Wilcoxon	4.69757e-08		0.26075	Wilcoxon	<1.00E-10		0.258097	Wilcoxon	<1.00E-10		0.240015	Wilcoxon	<1.00E-10
			E110.75, N30.25	0.337116	0.350335	Wilcoxon	<1.00E-10		0.200995	Wilcoxon	<1.00E-10		0.276205	Wilcoxon	<1.00E-10		0.266488	Wilcoxon	<1.00E-10
			E110.25, N29.75	0.433655	0.469084	Wilcoxon	<1.00E-10		0.483985	Wilcoxon	<1.00E-10		0.365784	Wilcoxon	<1.00E-10		0.264647	Wilcoxon	<1.00E-10
	>300 kb	Euclidean	E103.75, N28.75	0.575579	0.668766	Wilcoxon	<1.00E-10		0.671939	Wilcoxon	<1.00E-10		0.394848	Wilcoxon	<1.00E-10		0.224709	Wilcoxon	<1.00E-10
			E103.25, N29.25	0.806164	0.87721	Wilcoxon	<1.00E-10		0.926412	Paired t	<1.00E-10		0.791663	Paired t	<1.00E-10		0.71718	Paired t	<1.00E-10
			E103.25, N30.75	1.05893	1.10761	Wilcoxon	<1.00E-10		1.24694	Wilcoxon	<1.00E-10		1.43514	Wilcoxon	<1.00E-10		1.60267	Wilcoxon	<1.00E-10
			E106.25, N24.25	1.61098	1.56763	Wilcoxon	<1.00E-10		1.4969	Wilcoxon	<1.00E-10		1.05352	Wilcoxon	<1.00E-10		1.02992	Wilcoxon	<1.00E-10
			E106.25, N24.75	1.71716	1.67482	Paired t	<1.00E-10		1.58418	Wilcoxon	<1.00E-10		1.07384	Wilcoxon	<1.00E-10		1.05546	Wilcoxon	<1.00E-10
			E108.75, N27.75	0.295756	0.280168	Wilcoxon	<1.00E-10		0.227005	Wilcoxon	<1.00E-10		0.078711	Wilcoxon	<1.00E-10		0.068523	Wilcoxon	<1.00E-10
			E108.75, N29.25	0.407457	0.428361	Wilcoxon	<1.00E-10		0.393674	Paired t	<1.00E-10		0.243479	Wilcoxon	<1.00E-10		0.229588	Wilcoxon	<1.00E-10
			E110.75, N30.25	0.435284	0.430925	Wilcoxon	0.218154		0.414496	Wilcoxon	<1.00E-10		0.279979	Wilcoxon	<1.00E-10		0.297416	Wilcoxon	<1.00E-10
			E110.25, N29.75	0.394494	0.412856	Wilcoxon	<1.00E-10		0.432999	Wilcoxon	<1.00E-10		0.279938	Wilcoxon	<1.00E-10		0.22358	Wilcoxon	<1.00E-10
		Hamming	E103.75, N28.75	0.39939	0.502351	Wilcoxon	<1.00E-10		0.519667	Wilcoxon	<1.00E-10		0.310663	Wilcoxon	<1.00E-10		0.116354	Wilcoxon	<1.00E-10
			E103.25, N29.25	0.511521	0.586503	Wilcoxon	<1.00E-10		0.684692	Wilcoxon	<1.00E-10		0.651999	Wilcoxon	<1.00E-10		0.62079	Wilcoxon	<1.00E-10
			E103.25, N30.75	0.83648	0.897405	Wilcoxon	<1.00E-10		1.14131	Wilcoxon	<1.00E-10		1.42307	Wilcoxon	<1.00E-10		1.62714	Wilcoxon	<1.00E-10
			E106.25, N24.25	1.63238	1.55854	Wilcoxon	<1.00E-10		1.41355	Wilcoxon	<1.00E-10		1.0048	Wilcoxon	<1.00E-10		1.00285	Wilcoxon	<1.00E-10
			E106.25, N24.75	1.75553	1.69032	Wilcoxon	<1.00E-10		1.47181	Wilcoxon	<1.00E-10		0.995913	Wilcoxon	<1.00E-10		1.00364	Wilcoxon	<1.00E-10
			E108.75, N27.75	0.272819	0.211633	Wilcoxon	<1.00E-10		0.117716	Wilcoxon	<1.00E-10		0.143402	Wilcoxon	<1.00E-10		0.103562	Wilcoxon	<1.00E-10
			E108.75, N29.25	0.368829	0.364239	Paired t	0.232312		0.269962	Wilcoxon	<1.00E-10		0.258086	Wilcoxon	<1.00E-10		0.23433	Wilcoxon	<1.00E-10
			E110.75, N30.25	0.316212	0.294706	Wilcoxon	4.28011e-09		0.21681	Wilcoxon	<1.00E-10		0.262289	Wilcoxon	<1.00E-10		0.273531	Wilcoxon	<1.00E-10
			E110.25, N29.75	0.441139	0.443863	Wilcoxon	0.092124		0.489537	Wilcoxon	<1.00E-10		0.372137	Wilcoxon	<1.00E-10		0.273181	Wilcoxon	<1.00E-10
≥10	>50 kb	Euclidean	E103.75, N28.75	0.923771									0.60638	Wilcoxon	<1.00E-10
			E103.25, N29.25	0.869468									0.877214	Wilcoxon	0.258761
			E103.25, N30.75	1.02205									1.36661	Wilcoxon	<1.00E-10
			E106.25, N24.25	1.68941									1.18431	Wilcoxon	<1.00E-10
			E106.25, N24.75	1.79594									1.1855	Wilcoxon	<1.00E-10
			E108.75, N27.75	0.358133									0.14177	Paired t	<1.00E-10
			E108.75, N29.25	0.542669									0.350247	Wilcoxon	<1.00E-10
			E110.75, N30.25	0.577514									0.436984	Wilcoxon	<1.00E-10
			E110.25, N29.75	0.464627									0.352587	Wilcoxon	<1.00E-10
		Hamming	E103.75, N28.75	0.730495									0.46479	Wilcoxon	<1.00E-10
			E103.25, N29.25	0.532764									0.698836	Wilcoxon	<1.00E-10
			E103.25, N30.75	0.728134									1.3332	Wilcoxon	<1.00E-10
			E106.25, N24.25	1.75375									1.06793	Wilcoxon	<1.00E-10
			E106.25, N24.75	1.82527									1.01308	Wilcoxon	<1.00E-10
			E108.75, N27.75	0.25347									0.129291	Wilcoxon	<1.00E-10
			E108.75, N29.25	0.392642									0.300881	Wilcoxon	<1.00E-10
			E110.75, N30.25	0.378962									0.34393	Wilcoxon	<1.00E-10
			E110.25, N29.75	0.413112									0.395037	Wilcoxon	0.000209865
